# Supplementary material for: Visual Blood, a 3D Animated Computer Model to Optimize the Interpretation of Blood Gas Analysis
Source: Bioengineering (Basel). 2023 Feb 25;10(3):293. doi: 10.3390/bioengineering10030293 (PMC10045057; doi:10.3390/bioengineering10030293)
Supplement: Supplementary file 1 [file bioengineering-10-00293-s001.zip]

Archive with 4 entries (2 files):
- bioengineering-2144360 supplementary/
- bioengineering-2144360 supplementary/Video S1 Visual Blood educational video.mov
- bioengineering-2144360 supplementary/__MACOSX/
- bioengineering-2144360 supplementary/__MACOSX/._Video S1 Visual Blood educational video.mov
